# Supplementary material for: Salmonirosea aquatica gen. nov., sp. nov., a Novel Genus within the Family Spirosomaceae, Was Isolated from Brackish Water in the Republic of Korea
Source: Microorganisms. 2024 Aug 14;12(8):1671. doi: 10.3390/microorganisms12081671 (PMC11356934; doi:10.3390/microorganisms12081671)
Supplement: Supplementary file 1 [file microorganisms-12-01671-s001.zip]

Archive with 1 entries (1 files):
- microorganisms-3049619-supplementary.pdf
